# Supplementary material for: Silkworm Enzyme Hydrolysates Improve Memory in MCI Models via CREB-BDNF Signaling and Enhanced Brain Mitochondrial Function
Source: Nutrients. 2025 Jun 19;17(12):2044. doi: 10.3390/nu17122044 (PMC12196421; doi:10.3390/nu17122044)
Supplement: Supplementary file 1 [file nutrients-17-02044-s001.zip]

Archive with 1 entries (1 files):
- nutrients-3692845-supplementary.pdf
